# Supplementary material for: Simultaneous Measurement of Changes in Neutrophil Granulocyte Membrane Potential, Intracellular pH, and Cell Size by Multiparametric Flow Cytometry
Source: Biomedicines. 2021 Oct 20;9(11):1504. doi: 10.3390/biomedicines9111504 (PMC8614908; doi:10.3390/biomedicines9111504)
Supplement: Supplementary file 1 [file biomedicines-09-01504-s001.zip]

Archive with 1 entries (1 files):
- biomedicines-1411957-supplementary rev2.pdf
